# Supplementary material for: Fecal microbiota associated with phytohaemagglutinin‐induced immune response in nestlings of a passerine bird
Source: Ecol Evol. 2018 Sep 20;8(19):9793–802. doi: 10.1002/ece3.4454 (PMC6202713; doi:10.1002/ece3.4454)
Supplement: Supplementary file 1 [file ECE3-8-9793-s001.xlsx]

## Sheet: Sheet1
sample_id	PHA	nest_id	julian_date	read_count	ENA.accesions
S733938	0.196667	19_1	140	9639	ERS2596667	(SAMEA4776718)
S733939	0.236667	19_1	140	44777	ERS2596668	(SAMEA4776719)
S733940	0.27	19_1	140	8924	ERS2596669	(SAMEA4776720)
S733942	0.0233333	19_1	140	14279	ERS2596670	(SAMEA4776721)
S733948	0.233333	9_1	147	30204	ERS2596671	(SAMEA4776722)
S733950	0.286667	9_1	147	13574	ERS2596672	(SAMEA4776723)
S733953	-0.00333333	9_1	147	28454	ERS2596673	(SAMEA4776724)
S733954	0.946667	48_1	149	31469	ERS2596674	(SAMEA4776725)
S733955	1.05667	48_1	149	17697	ERS2596675	(SAMEA4776726)
S733967	0.776667	16_1	150	23336	ERS2596676	(SAMEA4776727)
S733969	0.913333	16_1	150	31479	ERS2596677	(SAMEA4776728)
S733974	0.766667	40_1	151	9308	ERS2596678	(SAMEA4776729)
S733978	1.28	85_1	152	6258	ERS2596679	(SAMEA4776730)
S734000	1.29333	30_1	162	19621	ERS2596680	(SAMEA4776731)
S737135	1.36	22_2	211	10706	ERS2596681	(SAMEA4776732)
S737140	1.11667	63_2	212	5182	ERS2596682	(SAMEA4776733)
S737141	1.06667	63_2	212	9231	ERS2596683	(SAMEA4776734)
S737202	0.95	30_1	162	9805	ERS2596684	(SAMEA4776735)
S737203	1.33667	121_1	162	13798	ERS2596685	(SAMEA4776736)
S737204	1.12333	121_1	162	12514	ERS2596686	(SAMEA4776737)
S737208	1.09333	71_1	164	11515	ERS2596687	(SAMEA4776738)
S737209	0.86	71_1	164	12694	ERS2596688	(SAMEA4776739)
S737211	0.996667	71_1	164	17593	ERS2596689	(SAMEA4776740)
S737217	1.24333	111_1	164	8851	ERS2596690	(SAMEA4776741)
S737220	1.01333	111_1	164	15988	ERS2596691	(SAMEA4776742)
S737221	0.646667	22_1	164	15045	ERS2596692	(SAMEA4776743)
S737223	0.48	34_1	165	10372	ERS2596693	(SAMEA4776744)
S737225	0.246667	34_1	165	12331	ERS2596694	(SAMEA4776745)
S737226	0.746667	34_1	165	14891	ERS2596695	(SAMEA4776746)
S737227	0.326667	34_1	165	9837	ERS2596696	(SAMEA4776747)
S737229	0.856667	123_1	165	1112	ERS2596697	(SAMEA4776748)
S737235	1.56	122_1	166	20201	ERS2596698	(SAMEA4776749)
S737242	1.40333	31_2	173	10189	ERS2596699	(SAMEA4776750)
S737243	1.56	57_1	174	5402	ERS2596700	(SAMEA4776751)
S737244	1.16	57_1	174	18746	ERS2596701	(SAMEA4776752)
S737245	0.63	57_1	174	14055	ERS2596702	(SAMEA4776753)
S737247	1.22667	57_1	174	18104	ERS2596703	(SAMEA4776754)
S737261	1.26	66_1	178	7683	ERS2596704	(SAMEA4776755)
S737264	1.35333	66_1	178	21636	ERS2596705	(SAMEA4776756)
S737265	1.16	66_1	178	15015	ERS2596706	(SAMEA4776757)
S737270	0.77	4_1	182	13627	ERS2596707	(SAMEA4776758)
S737289	1.17333	77_1	184	21323	ERS2596708	(SAMEA4776759)
S737290	1.24	77_1	184	14374	ERS2596709	(SAMEA4776760)
S737291	0.96	77_1	184	22624	ERS2596710	(SAMEA4776761)
S737303	1.49333	38_1	193	18512	ERS2596711	(SAMEA4776762)
S737309	1.26667	19_2	193	24701	ERS2596712	(SAMEA4776763)
S737310	1.43333	19_2	193	3592	ERS2596713	(SAMEA4776764)
S737311	1.16	19_2	193	10814	ERS2596714	(SAMEA4776765)
S737313	1.71667	20_2	193	23287	ERS2596715	(SAMEA4776766)
S737315	1.22333	9_2	196	16405	ERS2596716	(SAMEA4776767)
S737317	1.41	9_2	196	14591	ERS2596717	(SAMEA4776768)
S737320	1.24	40_2	196	13529	ERS2596718	(SAMEA4776769)
S737356	1.43	16_2	204	17080	ERS2596719	(SAMEA4776770)
S737432	1.43	10_1	187	10414	ERS2596720	(SAMEA4776771)
S737434	1.15667	10_1	187	7868	ERS2596721	(SAMEA4776772)
S737435	1.42333	201_2	187	5143	ERS2596722	(SAMEA4776773)
S737462	0.733333	6_2	191	9007	ERS2596723	(SAMEA4776774)
S737468	1.16	13_2	192	31270	ERS2596724	(SAMEA4776775)
